# Supplementary material for: The Time-Varying Impact of COVID-19 on the Acute Kidney Disorders: A Historical Matched Cohort Study and Mendelian Randomization Analysis
Source: Health Data Sci. 2024 Jul 15;4:0159. doi: 10.34133/hds.0159 (PMC11246837; doi:10.34133/hds.0159)
Supplement: Supplementary 1 — Supplementary Text Tables S1 to S6 [file hds.0159.f1.zip]

Archive with 7 entries (7 files):
- Supplementary Materials-total.docx
- Supplementary Table S1-identification of severe covid-19.docx
- Supplementary Table S2. Codes for kidney disease-0406.docx
- Supplementary Table S3-gwas summary data-20230613.doc
- supplementary Table S4. SMD within two groups-0406.docx
- supplementary Table S5. sensitivity AKD-0406.docx
- supplementary Table S6. sensitivity AKI-0406.docx
